# Supplementary material for: Carboxypeptidase inhibitors from Solanaceae as a new subclass of pathogenesis related peptide aiming biotechnological targets for plant defense
Source: Front Mol Biosci. 2023 Nov 16;10:1259026. doi: 10.3389/fmolb.2023.1259026 (PMC10687636; doi:10.3389/fmolb.2023.1259026)
Supplement: Supplementary file 4 [file DataSheet2.fasta]

# Fasta sequences of Solanaceae carboxypeptidase inhibitors not included in analyses

>L_barbarum_MER1384952
DPTCGKPCNTMDDCSNGWFCQACWNSRKTCGPFV				
>S_pennellii_XP0150807211
AQDVMAQDATVMKLFQQYDPVCNKPCSTQDDCSGGTFCEACWRFAGTCGPYVGRDMAIGV
>S_tuberosum_MER0615019
QEDQDPICGKPCTTHDDCSDASFCQACWNFRQTCGPFVG
>S_tuberosum_A0A0A0VBW2 
AHDNSFYSTKIHVMAQDVVLPTVTKLFQQDADPICNKPCKTHDDCSGAWLCQACWTAARTCGPYVGGAMAIGL
