# Supplementary material for: Carboxypeptidase inhibitors from Solanaceae as a new subclass of pathogenesis related peptide aiming biotechnological targets for plant defense
Source: Front Mol Biosci. 2023 Nov 16;10:1259026. doi: 10.3389/fmolb.2023.1259026 (PMC10687636; doi:10.3389/fmolb.2023.1259026)
Supplement: Supplementary file 5 [file DataSheet1.fasta]

#Fasta sequences of Solanaceae carboxypeptidase inhibitors used for analyses

>S_lycopersicum_P01076
AQDATLTKLFQQYDPVCHKPCSTQDDCSGGTFCQACWRFAGTCGPYVGRAMAIGV
>S_tuberosum_P01075
EQHADPICNKPCKTHDDCSGAWFCQACWNSARTCGPYVG
>N_tabacum_E3W9P4
PKDVLPIATKLFQEQYDATCGKPCNTRDDCSKGWLCSECYNFRKTCGPLIGDVIMGM
>N_tabacum_E3W9P5
PKDVLPIATKLFQEQYDATCGKPCNTRDDCSSGWLCSECYNFSKTCGPLVGDAIMGM
>S_lycopersicum_FSPM
PPQETLLKMKLLPTNILGLCNEPCSSNSDCIGITLCQFCKEKTDQYGLTYRTCNLLP
>S_lycopersicum_MCPI
DVMAQDATLTKLFQQYDPVCHKPCSTQDDCSGGTFCQACWRFAGTCGPYVGRAMAIGV
>S_tuberosum_O24372
PPQETLLKMKLFSSNVLGTCNDYCNTNADCLGITLCPWCKLKKSSSGFTYSECSLLP
>S_tuberosum_O24373
PPQETLLKMKLFPSNVLGTCNDYCTTNADCFGITLCPWCKLKKSPSGGTYSECSLLP
>S_tuberosum_O24639
PPQETLLKMKLFPSNILGTCNDYCTTNADCIGITFCPWCKLKKSPSGFTYSECSLLP
>S_tuberosum_Q3S480
PPQETLLKMKLFPSNALGTCNDYCTRNSDCFGITLCPWCKLKKSPGGGTYSECSPFP
>S_tuberosum_Q3S486
PPQETLLKMKLFSSNVLGTCNDYCNTNADCFGLTLCPWCKLKKSSSGFTYSECSLLP
>S_tuberosum_Q41432
PPQETLLKMKLFSSNVLGTCNDYCNTNADCFGITLCPWCKLKKSSSGFTYSECSLLP
>S_tuberosum_Q948Z8
PPQETLLKMKLFPSNVLGTCNDYCTTNADCFGITLCPWCKLKKSPSGGTYSECSPFP
>S_palustre_Q949A1
PPQETLLKMKLFPTNILGTCNYYCTSNSDCIGITFCQWCKVKTNPYDGSASRTCSVLP
>H_niger_Q9SXP0
PDDIAAMKGKLLPLGDIVTCFKYCNVESDCSDGWLCYNCVPSAFEGWRSQCDKLTVTGEGYFGSILRAKYNKI
>S_habrochaites_A0A089Q749
IHVMAQDAVLPNLFQVDPVCDKPCNTHDDCSGALYCEACRRAVGSCGPWRSQDFQ
>S_tuberosum_A0A097H167 
PPEETLLKMKLFPSNVLGTCNDYCTRNADCFGITLCPWCKLKKSPGGGTYSECSPFP
>S_chacoense_A0A0V0GVX7 
PPQETLLKMKLFSSNVLGTCNDYCNTNADCLGITLCPWCKLKKSSSGFTYSECSLLP
>S_lycopersicum_K4AW10
SLDIIEIEQKLIPVGAIITCLKRCYKQSDCSDGWLCRDCANDAFNQGGKHCDKFTASGQGYFEMLNHRQVNYGGHEFAV
>S_lycopersicum_K4BFC0
RNLPVTVVEMKGKLFDTSTCGKRCNDRSDCQEGFICSNCVTFGNLFSQCV
>S_lycopersicum_K4BFC1
PGDFEEIKGKLFQIDDITTCGHRCKGRSDCKEGFFCSTCLKIGSAVSHCV
>S_lycopersicum_K4BFC2
SVDVEDIKGKLLRLDDITTCGRRCKVHSDCEDGVICSTCLILGSTIFHCV
>S_lycopersicum_K4BFC3
LVDVAEMKGKLLRLSDISTCGSACKSRSDCKEGVICSNCVSLGALFSQCM
>S_lycopersicum_K4BFC4
PVNVAKMKGKLLGLGDITTCGMACSGRSDCKEGFMCSDCVKVGTLFAQCI
>S_lycopersicum_K4BWY9
PLEAKMLKTKLFPTNVLGSCDDSCTTNSDCGGFTLCQWCWEKTNPFDGSTYRSCTVLP
>S_lycopersicum_K4C6V3
SRTITELKSKLNGYNLMGGCGGYCRQSSDCYVRSCPRCLYDVLAHTYGCHS
>S_lycopersicum_K4CBJ5
QEDIQQIARKLLQEDQDPVCGKPCTTHDDCSEAWLCQACWNFRQTCGPFVG
>S_lycopersicum_K4CBJ6
IHVMAQDAVLPNLFQVDPVCYKPCKTHDDCSGALYCEACRRAAGSCGPWRSQDFQ
>S_tuberosum_M0ZJ50
PPQETLLKMKLFSSNVLGTCNDYCNTNADCLGITLCPWCKLKKSPSGFTYSECSLLP
>S_tuberosum_M1A255
RDLPVNVAEMKGKLFDTSTCGKRCNTRSECQEGFICSNCVTFANLFSQCV
>S_tuberosum_M1A257
PGDVGEMKEKLFQLNDIVTCGHRCKGHSDCKEGFICSTCLKIGSAVSHCV
>S_tuberosum_M1A258
PIEFAAMKGKLLRLGDISNCGSPCKSRSDCKEGVICSNCVSLGALFSQCM
>S_tuberosum_M1A6J6
PPQETLLKMKLFPSNILGTCNDYCTTNADCIGLTLCQWCKLKKSPSGFTYSECSLLP
>S_tuberosum_M1ACN3
SQTITDLKSKLNGYKLMGGCGGYCRQKSDCFDRTCPRCYYDIIKLTYGCHS
>S_tuberosum_M1ACN4
ARDVTDLKSKVNGYNLLGGCGGSCRQSSDCYVRTCPRCLYDVLAHTYSCH
>S_tuberosum_M1C2I1
SVDIVAIEQKLIPVGDIVTCLKRCYVQSDCNDGWLCSDCANDAFDQGGKHCDKFTASGQGYFAMLSRSQVN
>S_tuberosum_M1D117
TKIHVMAQDVTKLFQEDPICNKPCKTHDDCSGALFCEACRRAAGTCGPWRRQDFQ
>S_tuberosum_M1D4V9
PPQETLLKMKLFPSNVLGTCNDYCTTNADCFGITLCPWCKLKKSPSGGTYSECSPFP
>N_sylvestris_A0A1U7VZY9
LRDLPKDVLPIATKLFQEQYDATCGKPCNTRDDCSSGWLCSECYNFSKTCGPLVGDAIMGM
>N_attenuata_A0A314LB70
LRDLPKDVLPIATKLFQERYDATCGKPCNTRDDCSEGWLCSECYNFGKACGPLVGDAIMGI
>C_annuum_KAF36196291
AHDSFYSSKTHVMAQEDQDPTCGKPCSTHDDCSNGSFCQACWNSRGTCGPFVG
>C_chinense_A0A2G3BXM1
AHDSFYSSKTHVMAQEDQDPTCGKPCSTHDDCSNGSFCQACWNSRGTCGPFVG
